# Supplementary material for: Cloning, characterization, and expression analysis of the CHITINASE gene family in Helice tientsinensis
Source: PeerJ. 2023 Mar 14;11:e15045. doi: 10.7717/peerj.15045 (PMC10022498; doi:10.7717/peerj.15045)
Supplement: Supplemental Information 2 [file peerj-11-15045-s002.xlsx]

## Sheet: Sheet1
			Gene					2-ΔCT
hepatopancreas	GADPH		HtCHT1			ΔCT	2-ΔCT	AVR	STED
	22.0795		25.677			3.59751	0.0826115	0.100422	0.0201504
	22.1208		25.4962			3.37541	0.096361
	22.3238		25.3554			3.03158	0.122294
	GADPH		HtCHT3			ΔCT	2-ΔCT	AVR	STED
	22.0795		22.216			0.136477	0.909738	0.900798	0.0743476
	22.1208		22.4029			0.282114	0.822385
	22.3238		22.3673			0.043539	0.970272
	GADPH		HtCHT4			ΔCT	2-ΔCT	AVR	STED
	22.0795		24.7061			2.62654	0.161933	0.161826	0.0145366
	22.1208		24.8845			2.7638	0.147236
	22.3238		24.8276			2.50382	0.176309
gill	GADPH		HtCHT1			ΔCT	2-ΔCT	AVR	STED
	21.6896		43.4633			21.7737	2.789e-07	5.09438e-06	6.02394e-06
	21.9063		40.1802			18.2739	3.15514e-06
	21.8125		38.1773			16.3649	1.18491e-05
	GADPH		HtCHT3			ΔCT	2-ΔCT	AVR	STED
	21.6896		33.3694			11.6799	0.000304796	0.000548214	0.000217659
	21.9063		32.5717			10.6654	0.000615739
	21.8125		32.244			10.4315	0.000724108
	GADPH		HtCHT4			ΔCT	2-ΔCT	AVR	STED
	21.6896		34.2996			12.61	0.000159958	0.000271141	0.000111895
	21.9063		33.7625			11.8562	0.000269728
	21.8125		33.1601			11.3476	0.000383736
muscle	GADPH		HtCHT1			ΔCT	2-ΔCT	AVR	STED
	20.8769		34.6289			13.7521	7.24783e-05	9.50143e-05	4.35392e-05
	20.9536		33.7896			13.8577	6.73623e-05
	21.04		34.8113			12.7496	0.000145202
	GADPH		HtCHT3			ΔCT	2-ΔCT	AVR	STED
	20.8769		33.427			12.5501	0.000166739	0.000234659	6.29946e-05
	20.9536		32.9422			11.9886	0.000246072
	21.04		32.7858			11.7459	0.000291168
	GADPH		HtCHT4			ΔCT	2-ΔCT	AVR	STED
	20.8769		32.6707			11.7938	0.000281645	0.000241438	3.86909e-05
	20.9536		32.9891			12.0355	0.000238201
	21.04		33.2958			12.2558	0.000204466
heart	GADPH		HtCHT1			ΔCT	2-ΔCT	AVR	STED
	20.9605		33.9582			12.9977	0.000122263	0.000135163	0.000126443
	20.9252		32.8287			11.8678	0.000267562
	20.9609		36.8873			15.9621	1.56651e-05
	GADPH		HtCHT3			ΔCT	2-ΔCT	AVR	STED
	23.3597		32.4396			9.0799	0.00184789	0.00207947	0.000225393
	23.3937		32.159			8.76533	0.00229812
	23.5077		32.4083			8.90063	0.00209239
	GADPH		HtCHT4			ΔCT	2-ΔCT	AVR	STED
	23.3597		33.9783			10.6186	0.000636041	0.000613203	7.42871e-05
	23.3937		33.9299			10.5363	0.000673391
	23.5077		34.3889			10.8812	0.000530179
stomach	GADPH		HtCHT1			ΔCT	2-ΔCT	AVR	STED
	19.77		36.8001			17.0301	7.47176e-06	5.66175e-06	2.65607e-06
	20.0548		37.1996			17.1448	6.90094e-06
	20.1723		38.7184			18.5461	2.61254e-06
	GADPH		HtCHT3			ΔCT	2-ΔCT	AVR	STED
	19.77		33.6079			13.8379	6.82941e-05	0.000132456	7.17379e-05
	20.0548		32.2728			12.2179	0.000209911
	20.1723		33.207			13.0348	0.000119163
	GADPH		HtCHT4			ΔCT	2-ΔCT	AVR	STED
	19.77		33.0191			13.2491	0.000102711	0.000108868	3.9627e-05
	20.0548		32.746			12.6911	0.000151212
	20.1723		33.9204			13.7481	7.2679e-05
eyestalk	GADPH		HtCHT1			ΔCT	2-ΔCT	AVR	STED
	20.9605		38.3423			17.3818	5.8554e-06	3.69138e-06	1.87541e-06
	20.9252		39.5125			18.5873	2.53905e-06
	20.9609		39.4704			18.5095	2.67969e-06
	GADPH		HtCHT3			ΔCT	2-ΔCT	AVR	STED
	20.9605		36.4497			15.4892	2.17409e-05	8.34359e-05	5.73778e-05
	20.9252		34.3119			13.3867	9.33668e-05
	20.9609		33.8135			12.8526	0.0001352
	GADPH		HtCHT4			ΔCT	2-ΔCT	AVR	STED
	20.9605		35.2327			14.2721	5.0543e-05	5.23333e-05	6.2876e-06
	20.9252		34.9663			14.0411	5.93219e-05
	20.9609		35.3337			14.3728	4.7135e-05
