# Supplementary material for: Cloning, characterization, and expression analysis of the CHITINASE gene family in Helice tientsinensis
Source: PeerJ. 2023 Mar 14;11:e15045. doi: 10.7717/peerj.15045 (PMC10022498; doi:10.7717/peerj.15045)
Supplement: Supplemental Information 3 [file peerj-11-15045-s003.xlsx]

## Sheet: CHT1
PBS	GAPDH	CHT1	ΔCT	ΔΔCT	POWER	AVG	STD		Vp	GAPDH	CHT1	ΔCT	ΔΔCT	POWER	AVG	STD
0 h	21.3458	30.519	9.17313	0	1	1	0		0 h	21.3458	30.519	9.17313	0	1	1	0
	21.244	30.3797	9.1357	0	1					21.244	30.3797	9.1357	0	1
	21.35	31.065	9.71494	0	1					21.35	31.065	9.71494	0	1
	GAPDH	CHT1	ΔCT	ΔΔCT	POWER	AVG	STD			GAPDH	CHT1	ΔCT	ΔΔCT	POWER	AVG	STD
6 h	21.4215	27.9821	6.56059	-2.61255	6.11582	7.50335	1.20229		6 h	21.3688	27.798	6.42918	-2.74396	6.69905	8.03214	2.31124
	21.3375	27.445	6.10752	-3.02818	8.15781					21.3723	27.7646	6.3923	-2.74339	6.69644
	21.3219	27.9949	6.67292	-3.04202	8.23644					21.2271	27.5224	6.29527	-3.41966	10.7009
	GAPDH	CHT1	ΔCT	ΔΔCT	POWER	AVG	STD			GAPDH	CHT1	ΔCT	ΔΔCT	POWER	AVG	STD
12 h	21.065	28.5172	7.45218	-1.72096	3.29655	3.52643	0.989479		12 h	22.1377	28.8836	6.74595	-2.42719	5.37843	5.74301	0.569754
	21.1226	28.8403	7.71771	-1.41799	2.67213					22.3512	28.8089	6.45772	-2.67797	6.39957
	21.2474	28.7574	7.50998	-2.20496	4.61062					22.2556	29.524	7.26841	-2.44653	5.45103
	GAPDH	CHT1	ΔCT	ΔΔCT	POWER	AVG	STD			GAPDH	CHT1	ΔCT	ΔΔCT	POWER	AVG	STD
24 h	21.8224	28.958	7.13556	-2.03758	4.10555	5.42307	1.17673		24 h	22.0151	29.9765	7.96135	-1.21178	2.31624	2.235	0.57134
	22.0264	28.4909	6.46449	-2.67121	6.36961					21.9911	30.4242	8.43314	-0.702557	1.62739
	21.7291	28.9095	7.18037	-2.53457	5.79404					22.0544	30.3039	8.24956	-1.46538	2.76137
	GAPDH	CHT1	ΔCT	ΔΔCT	POWER	AVG	STD			GAPDH	CHT1	ΔCT	ΔΔCT	POWER	AVG	STD
48 h	21.6022	29.5407	7.93844	-1.23469	2.35331	2.30173	0.655931		48 h	21.9605	27.3116	5.35108	-3.82205	14.1434	14.4875	1.57966
	21.6535	30.0919	8.43834	-0.697355	1.62153					21.9036	27.3269	5.42328	-3.71242	13.1084
	21.612	29.7759	8.16387	-1.55107	2.93035					21.9003	27.5963	5.69604	-4.01889	16.2109
	GAPDH	CHT1	ΔCT	ΔΔCT	POWER	AVG	STD			GAPDH	CHT1	ΔCT	ΔΔCT	POWER	AVG	STD
72 h	21.4849	29.1111	7.62624	-1.54689	2.92187	4.31999	1.42555		72 h	22.0933	27.9423	5.84899	-3.32414	10.0153	11.3316	2.39638
	21.8003	28.8429	7.0426	-2.0931	4.26664					22.1333	27.9642	5.83092	-3.30478	9.88182
	21.8644	29.0504	7.186	-2.52894	5.77148					22.155	28.0526	5.89756	-3.81738	14.0976

## Sheet: CHT3
PBS	GAPDH	CHT3	ΔCT	ΔΔCT	POWER	AVG	STD		Vp	GAPDH	CHT3	ΔCT	ΔΔCT	POWER	AVG	STD
0 h	21.3458	25.7728	4.42699	0	1	1	0		0 h	21.3458	25.7728	4.42699	0	1	1	0
	21.244	25.5519	4.30785	0	1					21.244	25.5519	4.30785	0	1
	21.35	25.5892	4.23921	0	1					21.35	25.5892	4.23921	0	1
	GAPDH	CHT3	ΔCT	ΔΔCT	POWER	AVG	STD			GAPDH	CHT3	ΔCT	ΔΔCT	POWER	AVG	STD
6 h	21.4215	23.0294	1.60786	-2.81913	7.05737	5.94525	0.964169		6 h	21.3688	21.758	0.38921	-4.03778	16.4246	13.8809	2.2096
	21.3375	23.2273	1.88987	-2.41798	5.34423					21.3723	22.0436	0.671329	-3.63652	12.4366
	21.3219	23.1191	1.79715	-2.44206	5.43416					21.2271	21.7903	0.563208	-3.676	12.7816
	GAPDH	CHT3	ΔCT	ΔΔCT	POWER	AVG	STD			GAPDH	CHT3	ΔCT	ΔΔCT	POWER	AVG	STD
12 h	21.065	22.2005	1.13544	-3.29156	9.79167	9.31762	0.622704		12 h	22.1377	22.7588	0.621126	-3.80587	13.9856	12.7749	1.61797
	21.1226	22.3241	1.20144	-3.10641	8.61239					22.3512	22.9147	0.56348	-3.74437	13.4019
	21.2474	22.2313	0.983891	-3.25532	9.54879					22.2556	23.0436	0.788021	-3.45119	10.9373
	GAPDH	CHT3	ΔCT	ΔΔCT	POWER	AVG	STD			GAPDH	CHT3	ΔCT	ΔΔCT	POWER	AVG	STD
24 h	21.8224	22.2366	0.41415	-4.01284	16.1431	14.3655	1.66		24 h	22.0151	22.5797	0.564594	-3.8624	14.5445	13.3139	1.25423
	22.0264	22.5169	0.490438	-3.81741	14.0979					21.9911	22.5591	0.568018	-3.73983	13.3599
	21.7291	22.284	0.554884	-3.68432	12.8556					22.0544	22.7041	0.649771	-3.58944	12.0373
	GAPDH	CHT3	ΔCT	ΔΔCT	POWER	AVG	STD			GAPDH	CHT3	ΔCT	ΔΔCT	POWER	AVG	STD
48 h	21.6022	23.4784	1.87612	-2.55087	5.85988	4.56988	1.13903		48 h	21.9605	21.6013	-0.359194	-4.78619	27.5922	23.2628	4.09248
	21.6535	23.9093	2.2558	-2.05205	4.14695					21.9036	21.7044	-0.199213	-4.50706	22.7385
	21.612	23.9626	2.35059	-1.88862	3.70281					21.9003	21.8572	-0.043066	-4.28227	19.4578
	GAPDH	CHT3	ΔCT	ΔΔCT	POWER	AVG	STD			GAPDH	CHT3	ΔCT	ΔΔCT	POWER	AVG	STD
72 h	21.4849	24.5192	3.03438	-1.39261	2.62553	2.62801	0.131392		72 h	22.155	22.7399	0.584864	-3.84213	14.3416	12.0342	2.15726
	21.8003	24.7874	2.98715	-1.3207	2.49787					22.1333	23.1095	0.976198	-3.33165	10.0676
	21.8644	24.6386	2.77422	-1.46499	2.76062					22.0933	22.7849	0.691599	-3.54761	11.6933

## Sheet: CHT4
PBS	GAPDH	CHT4	ΔCT	ΔΔCT	POWER	AVG	STD		Vp	GAPDH	CHT4	ΔCT	ΔΔCT	POWER	AVG	STD
0 h	21.3458	25.816	4.47018	0	1	1	0		0 h	21.3458	25.816	4.47018	0	1	1	0
	21.244	25.9572	4.71322	0	1					21.244	25.9572	4.71322	0	1
	21.35	25.9112	4.56113	0	1					21.35	25.9112	4.56113	0	1
	GAPDH	CHT4	ΔCT	ΔΔCT	POWER	AVG	STD			GAPDH	CHT4	ΔCT	ΔΔCT	POWER	AVG	STD
6 h	21.4215	23.697	2.27549	-2.19469	4.57793	4.52484	0.52524		6 h	21.3688	23.3798	2.01101	-2.45918	5.49903	5.74291	0.553322
	21.3375	23.7226	2.38509	-2.32812	5.02152					21.3723	23.4128	2.0405	-2.67271	6.37628
	21.3219	23.8921	2.57015	-1.99098	3.97507					21.2271	23.3678	2.14067	-2.42046	5.35342
	GAPDH	CHT4	ΔCT	ΔΔCT	POWER	AVG	STD			GAPDH	CHT4	ΔCT	ΔΔCT	POWER	AVG	STD
12 h	21.065	24.8655	3.80043	-0.669752	1.5908	1.73703	0.136699		12 h	22.1377	24.1566	2.01892	-2.45127	5.46896	5.70198	0.424664
	21.1226	24.9393	3.81666	-0.896557	1.86162					22.3512	24.434	2.08278	-2.63044	6.19214
	21.2474	24.9941	3.74666	-0.814476	1.75866					22.2556	24.3718	2.11625	-2.44489	5.44483
	GAPDH	CHT4	ΔCT	ΔΔCT	POWER	AVG	STD			GAPDH	CHT4	ΔCT	ΔΔCT	POWER	AVG	STD
24 h	21.8224	23.18	1.35765	-3.11254	8.64902	9.78837	1.45597		24 h	22.0151	24.9902	2.97506	-1.49512	2.81889	3.38764	0.529861
	22.0264	23.2251	1.19863	-3.51459	11.4287					21.9911	24.753	2.76188	-1.95133	3.86731
	21.7291	23.075	1.34586	-3.21527	9.28739					22.0544	24.8178	2.7634	-1.79773	3.47672
	GAPDH	CHT4	ΔCT	ΔΔCT	POWER	AVG	STD			GAPDH	CHT4	ΔCT	ΔΔCT	POWER	AVG	STD
48 h	21.6022	25.4713	3.86907	-0.601109	1.51688	1.6037	0.203426		48 h	21.9605	23.9806	2.02008	-2.45011	5.46456	5.69003	0.341081
	21.6535	25.4901	3.83655	-0.876665	1.83613					21.9036	24.0122	2.10857	-2.60465	6.08243
	21.612	25.6291	4.01706	-0.544071	1.45808					21.9003	23.9959	2.09565	-2.46548	5.52311
	GAPDH	CHT4	ΔCT	ΔΔCT	POWER	AVG	STD			GAPDH	CHT4	ΔCT	ΔΔCT	POWER	AVG	STD
72 h	21.4849	24.5336	3.04871	-1.42147	2.67859	3.52145	0.77635		72 h	22.155	23.8649	1.70985	-2.76034	6.77554	7.31569	1.05881
	21.8003	24.4406	2.64033	-2.07289	4.20728					22.1333	23.753	1.61972	-3.0935	8.53563
	21.8644	24.5464	2.68202	-1.87911	3.67849					22.0933	23.9242	1.83084	-2.73029	6.6359
