# Supplementary material for: Cloning, characterization, and expression analysis of the CHITINASE gene family in Helice tientsinensis
Source: PeerJ. 2023 Mar 14;11:e15045. doi: 10.7717/peerj.15045 (PMC10022498; doi:10.7717/peerj.15045)
Supplement: Supplemental Information 4 [file peerj-11-15045-s004.zip]

Archive with 5 entries (5 files):
- Figure 1A.png
- Figure 1B.png
- Figure 1C.png
- Figure 1D.png
- Figure 1E.png
